# Supplementary material for: BREC: an R package/Shiny app for automatically identifying heterochromatin boundaries and estimating local recombination rates along chromosomes
Source: BMC Bioinformatics. 2021 Aug 6;22(Suppl 6):396. doi: 10.1186/s12859-021-04233-1 (PMC8349096; doi:10.1186/s12859-021-04233-1)
Supplement: Supplementary file 21 — Addtional file 21. This is a spreadsheet (.xlsx file). It includes accessible links to the genetic and physical maps for the 44 genomes mentioned in Additional file 20. Adapted from the Additional file named Table S1, published by [41]. [file 12859_2021_4233_MOESM21_ESM.xlsx]

## Sheet: Table S1 from Corbett-Detig et 
		Genome Information			Genetic Map Information						Polymorphism Information
Species	Abbreviation	Genome Species	Genome version	Genome Reference	Map Species	Map type	Map parents	Map correction needed?	Divergent parentals?	Map reference	Polymorphism Species	Number Individuals	Ploidy	Polymorphism Sample Includes Domesticated Individuals?	Polymorphism reference
Anopheles gambiae	agam	Anopheles gambiae	AgamP3	1	Anopheles gambiae	male	strain LU x strain DL; F1 male x female parent backcross	no	no	40	Anopheles gambiae	40	2	no	See SRR table; PRJNA60385
Apis mellifera	amel	Apis melifera	Amel 4.5	2	Apis mellifera ligustica × A. m. mellifera	female**	(Apis mellifera ligustica × A. m. mellifera) queens x male parent backcross	yes (no rec in males)	yes	41	Apis mellifera scutellata	11	2	no	79
Arabidopsis thaliana	atha	Arabidopsis thaliana	TAIR10	3	Arabidopsis thaliana	averaged	Columbia/Landsberg (Col/Ler) RILs	no	no	42	Arabidopsis thaliana	90	1	no	80
Bombyx mori	bmor	Bombyx mori	integretedseq.txt	4	Bombyx mori	male**	p50T and C108T; F1 male x female parent backcross	yes (no rec in females)	no	43	Bombyx mandarina	11	2	no	81
Bos taurus	btau	Bos taurus	UMD 3.1	5	Bos taurus	male	F2 pedigree of Holstein-Friesian and Jersey cattle breeds	no	no	44	Bos taurus	1	2	yes	82
Brachypodium distachyon	bdis	Brachypodium distachyon	v1	6	Brachypodium distachyon	averaged	Bd3-1 x Bd21 F2	no	no	45	Brachypodium distachyon	5	2	no	See SRR table; PRJNA32607
Caenorhabditis briggsae	cbri	Caenorhabditis briggsae	W239 (CB4)	7	Caenorhabditis briggsae	averaged	F2 RIL from VT847xAF16 parental cross	no	no	46	Caenorhabditis briggsae	2	1	no	83
Caenorhabditis elegans	cele	Caenorhabditis elegans	W239	8	Caenorhabditis elegans	averaged	many different crosses?	no	no	47	Caenorhabditis elegans	2	1	no	84
Canis lupus	clup	Canis lupus familiaris	CanFam 3.1	9	Canis lupus familiaris	averaged	Various F2 pedigree population	no	no	48	Canis lupus	6	2	no	85
Capsella rubella	crub	Capsella rubella	v1	10	C. rubella X C. grandiflora	averaged	F2 cross	no	no	49	Capsella rubella	12	1	no	10
Citrullus lanatus	clan	Citrullus lanatus	v1	11	C. lanatus var. lanatus x C. lanatus var. citroides	averaged	F8 RIL from C. lanatus var. lanatus x C. lanatus var. citroides cross	no	yes	50	Citrullus lanatus lanatus	4	2	no	11
Citrus clementina	ccle	Citrus sinensis	clementine1.0	12	C. clementina x C. maxima	averaged	C. clementina x C. maxima parents with pseudo-testcross F1	no	yes	51	Citrus reticulata	3	2	yes	12
Cucumis sativus	csat	Cucumis sativus	v2	13	Cucumis sativus	averaged	Gy14 x 9930 F2 mapping population	no	no	52	Cucumis sativus var. hardwickii	12	2	no	13
Cynoglossus semilaevis	csem	Cynoglossus semilaevis	v1	14	Cynoglossus semilaevis	averaged	F1 outcross	no	no	53	Cynoglossus semilaevis	2	2	no	14
Danio rerio	drer	Danio rerio	Zv9	15	Danio rerio	averaged	AB x IN F2 mapping population	no	no	54	Danio rerio	2	1	no	15
Drosophila melanogaster R5	dmel	Drosophila melanogaster	Release 5	16	Drosophila melanogaster	female**	Comeron crossing scheme	yes (no rec in males)	no	55	Drosophila melanogaster	197	1	no	86
Drosophila pseudoobscura	dpse	Drosophila pseudoobscura	Release 3	17	Drosophila pseudoobscura	female**	F1 backcross	yes (no rec in males)	no	56	Drosophila pseudoobscura	3	1	no	See SRR table
Equus caballus	ecab	Equus caballus	EquCab2.0	18	Equus caballus	averaged	Pedigree population	no	no	57	Equus ferus przewalskii	2	2	no	87
Ficedula albicollis	falb	Ficedula albicollis	FicAlb1.5	19	Ficedula albicollis	averaged	Pedigree population	no	no	58	Ficedula albicollis	10	2	no	88
Gallus gallus	ggal	Gallus gallus	Ggal4.0	20	Gallus gallus	averaged	Backcross and F2 populations (White Leghorn x Red Jungle and others)	no	no	59	Gallus gallus	2	2	yes	89
Gasterosteus aculeatus	gacu	Gasterosteus aculeatus	BroadS1fixed	21	Gasterosteus aculeatus	averaged	F2 intercross	no	no	21	Gasterosteus aculeatus	10	2	no	90
Glycine max	gmax	Glycine max	Glyma1.01	22	Glycine max	averaged	several F2(?) RIL from different mapping populations	no	no	60	Glycine soja	17	2	no	91
Gossypium raimondii	grai	Gossypium raimondii	v2.1	23	G. trilobum x G. raimondii	averaged	F2 from G. trilobum (Moc. & Sesse ex. DC) Skovsted x G. raimondii Ulbr	no	yes	61	Gossypium raimondii	3	2	no	92
Heliconius melpomene	hmel	Heliconius melpomene	v1.1	24	H. melpomene melpomene x H. melpomene rosina	male**	F2 intercross	yes (no rec in females)	yes	24	Heliconius melpomene melpomene	4	2	no	93
Homo sapiens	hsap	Homo sapiens	hg19	25	Homo sapiens	averaged	Pedigree population	no	no	62	Homo sapiens	109	2	no	94
Lepisosteus oculatus	locu	Lepisosteus oculatus	LepOcu1	26	Lepisosteus oculatus	averaged	F1 outcross	no	no	63	Lepisosteus oculatus	1	2	no	26
Macaca mulatta	mmul	Macaca mulatta	Mmul_051212	27	Macaca mulatta	averaged	Pedigree population	no	no	64,65	Macaca mulatta	2	2	no	95
Medicago truncatula	mtru	Medicago truncatula	MedtrA17_3.5	28	Medicago truncatula	averaged	UMN map	no	no	66	Medicago truncatula	10	1	no	See SRR table
Meleagris gallopavo	mgal	Meleagris gallopavo	v2.01	29	Meleagris gallopavo	averaged	F2 cross	no	no	67	Meleagris gallopavo	31	2	yes	96
Mus musculus	mmus	Mus musculus	GRCm38	30	Mus musculus	averaged	complex pedigree derived from intercross of diverse inbred strains	no	no	68	Mus musculus castaneus	10	2	no	97
Oryza sativa	osat	Oryza sativa ssp japonica	Os-Nipponbare-Reference-IRGSP-1.0	31	O. sativa ssp japonica x O. sativa ssp indica	averaged	indica (IR64) × japonica (Azucena) RIL	no	yes	69	Oryza rufipogon	48	2	no	98
Oryzias latipes	olat	Oryzias latipes	v1	32	Oryzias latipes	averaged	F2 intercross from HdR (southern) x HNI (northern)	no	yes	32,70	Oryzias latipes	16	2	no	99
Ovis aries	oari	Ovis aries	Oar_v3.1	33	Ovis aries	averaged	F2 pedigree	no	no	71,72	Ovis canadensis	3	2	no	See SRR table; PRJNA160933
Papio anubis	panu	Papio anubis	Panu_2.0	unpublished, at NCBI	Papio hamadryas	averaged	Pedigree population	no	no	73	Papio anubis	1	2	no	See SRR table; PRJNA54005
Populus trichocarpa	ptri	Populus trichocarpa	v3	34	P. trichocarpa × P. deltoides	averaged	Populus trichocarpa x P. deltoides pseudo-backcross	no	yes	74	Populus trichocarpa	20	2	no	100
Prunus persica	pper	Prunus persica	v1.0	35	P. persica x P. dulcis	averaged	almond (cv. Texas) × peach (cv. Earlygold) F2 progeny	no	yes	75	Prunus davidiana	1	2	no	35
Setaria italica	sita	Setaria italica	v2.1	36	S. italica x S. viridis	averaged	S. italica x S. viridis F2 RILs	no	yes	36	Setaria italica	517	1	yes	101
Sorghum bicolor	sbic	Sorghum bicolor	v1	37	Sorghum bicolor	averaged	F2 RILs from different initial crosses	no	no	76	Sorghum bicolor subsp. verticilliflorum	2	2	no	102
Sus scrofa	sscr	Sus scrofa	Ssc10.2	38	Sus scrofa	averaged	Pedigree population	no	no	77	Sus scrofa	4	2	no	103
Zea mays	zmay	Zea mays ssp mays	B73 RefGen_v2	39	Zea mays ssp mays	averaged	nested cross population	no	no	78	Zea mays ssp parviglumis	17	1	no	104

## Sheet: Other recent species included
	Genome Information / Genetic and Physical Map Information
Species	Genome Species	Genome version	Genome Reference
Drosophila melanogaster R6	Drosophila melanogaster	Release 6	105
Aedes aegypti	Aedes aegypti	AaegL4	106
Culex pipiens	Culex pipiens	CpipJ3	106
Solanum lycopersicum	Solanum lycopersicum	SL3.0	107

## Sheet: References
1. Holt RA, Subramanian GM, Halpern A, Sutton GG, Charlab R, et al. (2002) The genome sequence of the malaria mosquito Anopheles gambiae. Science. 298(5591): 129-149.
2. Weinstock GM, Robinson GE, Gibbs RA, Worley KC, Evans JD, et al. (2006) Insights into social insects from the genome of the honeybee Apis mellifera. Nature. 443(7114): 931-949.
3. Arabidopsis Genome Initiative (2000) Analysis of the genome sequence of the flowering plant Arabidopsis thaliana. Nature. 408(6814): 796.
4. Xia Q, Zhou Z, Lu C, Cheng D, Dai F, et al. (2004) A draft sequence for the genome of the domesticated silkworm (Bombyx mori). Science. 306(5703): 1937-1940.
5. Elsik CG, Tellam RL, and Worley KC (2009) The genome sequence of taurine cattle: a window to ruminant biology and evolution. Science. 324.5926: 522-528.
6. Vogel JP, Garvin DF, Mockler TC, Schmutz J, Rokhsar D, et al. (2010) Genome sequencing and analysis of the model grass Brachypodium distachyon. Nature. 463(7282): 763-768.
7. Stein LD, Bao Z, Blasiar D, Blumenthal T, Brent MR, et al. (2003) The genome sequence of Caenorhabditis briggsae: a platform for comparative genomics. PLoS Biology. 1(2): e45.
8. Sequencing Consortium. Genome sequence of the nematode C. elegans: A platform for investigating biology. Science 282 (1998): 2012-2018.
9. Lindblad-Toh K, Wade CM, Mikkelsen TS, Karlsson EK, Jaffe DB, et al. (2005) Genome sequence, comparative analysis and haplotype structure of the domestic dog. Nature. 438(7069): 803-819.
10. Slotte T, Hazzouri KM, Ågren JA, Koenig D, Maumus F, et al. (2013) The Capsella rubella genome and the genomic consequences of rapid mating system evolution. Nat Genet. 45(7): 831-835.
11. Guo S, Zhang J, Sun H, Salse J, Lucas WJ, et al. (2013) The draft genome of watermelon (Citrullus lanatus) and resequencing of 20 diverse accessions. Nat Genet. 45(1): 51-58.
12. Xu Q, Chen LL, Ruan X, Chen D, Zhu A, et al. (2013) The draft genome of sweet orange (Citrus sinensis). Nat Genet. 45(1): 59-66.
13. Huang S, Li R, Zhang Z, Li L, Gu X, et al. (2009) The genome of the cucumber, Cucumis sativus. Nat Genet. 41(12): 1275-1281.
14. Chen S, Zhang G, Shao C, Huang Q, Liu G, et al. (2014) Whole-genome sequence of a flatfish provides insights into ZW sex chromosome evolution and adaptation to a benthic lifestyle. Nat Genet. 46: 253-260.
15. Howe K, Clark MD, Torroja CF, Torrance J, Berthelot C, et al. (2013) The zebrafish reference genome sequence and its relationship to the human genome. Nature. 496: 498-503.
16. Adams MD, Celniker SE, Holt RA, Evans CA, Gocayne JD, et al. (2000) The genome sequence of Drosophila melanogaster. Science 287(5461): 2185-2195.
17. Richards S, Liu Y, Bettencourt BR, Hradecky P, Letovsky S, et al. (2005) Comparative genome sequencing of Drosophila pseudoobscura: chromosomal, gene, and cis-element evolution. Genome research 15(1): 1-18.
18. Wade CM, Giulotto E, Sigurdsson S, Zoli M, Gnerre S, et al. (2009) Genome sequence, comparative analysis, and population genetics of the domestic horse. Science 326(5954): 865-867.
19. Ellegren H, Smeds L, Burri R, Olason PI, Backström N, et al. (2012). The genomic landscape of species divergence in Ficedula flycatchers. Nature 491(7426): 756-760.
20. Hillier LW, Miller W, Birney E, Warren W, Hardison RC, et al. (2004). Sequence and comparative analysis of the chicken genome provide unique perspectives on vertebrate evolution. Nature 432(7018): 695-716.
21. Roesti M, Moser D, Berner D (2013) Recombination in the threespine stickleback genome – patterns and consequences. Molecular Ecology 22(11): 3014–3027.
22. Schmutz J, Cannon SB, Schlueter J, Ma J, Mitros T, et al. (2010) Genome sequence of the palaeopolyploid soybean. Nature 463(7278): 178-183.
23. Wang K, Wang Z, Li F, Ye W, Wang J, et al. (2012). The draft genome of a diploid cotton Gossypium raimondii. Nat genet 44(10): 1098-1103.
24. Dasmahapatra KK, Walters JR, Briscoe AD, Davey JW, Whibley A, et al. (2012) Butterfly genome reveals promiscuous exchange of mimicry adaptations among species. Nature 487: 94–98.
25. Venter JC, Adams MD, Myers EW, Li PW, Mural RJ, et al. (2001) The sequence of the human genome. Science 291(5507): 1304-1351.
26. Amores A, Catchen J, Ferrara A, Fontenot Q, and Postlethwait JH (2011) Genome evolution and meiotic maps by massively parallel DNA sequencing: spotted gar, an outgroup for the teleost genome duplication. Genetics 188(4): 799-808.
27. Gibbs RA, Rogers J, Katze MG, Bumgarner R, Weinstock GM, et al. (2007) Evolutionary and biomedical insights from the rhesus macaque genome. Science 316(5822): 222-234.
28. Young ND, Debellé F, Oldroyd GE, Geurts R, Cannon SB, et al. (2011) The Medicago genome provides insight into the evolution of rhizobial symbioses. Nature 480(7378): 520-524.
29. Dalloul RA, Long JA, Zimin AV, Aslam L, Beal K, et al. (2010) Multi-platform next-generation sequencing of the domestic turkey (Meleagris gallopavo): genome assembly and analysis. PLoS biology 8(9): e1000475.
30. Chinwalla AT, Cook LL, Delehaunty KD, Fewell GA, Fulton LA, et al. (2002) Initial sequencing and comparative analysis of the mouse genome. Nature 420(6915): 520-562.
31. Goff SA, Ricke D, Lan TH, Presting G, Wang R, et al. (2002) A draft sequence of the rice genome (Oryza sativa L. ssp. Japonica) Science 296(5565): 92-100.
32. Kasahara M, Naruse K, Sasaki S, Nakatani Y, Qu W, et al. (2007) The medaka draft genome and insights into vertebrate genome evolution. Nature 447(7145): 714-719.
33. Archibald AL, Cockett NE, Dalrymple BP, Faraut T, Kijas JW, et al. (2010) The sheep genome reference sequence: a work in progress. Animal genet 41(5): 449-453.
34. Tuskan GA, Difazio S, Jansson S, Bohlmann J, Grigoriev I, et al. (2006) The genome of black cottonwood, Populus trichocarpa (Torr. & Gray). Science 313(5793): 1596-1604.
35. Verde I, Abbott AG, Scalabrin S, Jung S, Shu S, et al. (2013). The high-quality draft genome of peach (Prunus persica) identifies unique patterns of genetic diversity, domestication and genome evolution. Nat Genet 45(5): 487-494.
36. Bennetzen JL, Schmutz J, Wang H, Percifield R, Hawkins J, et al. (2012) Reference genome sequence of the model plant Setaria. Nat biotech 30(6): 555-561.
37. Paterson AH, Bowers JE, Bruggmann R, Dubchak I, Grimwood J, et al. (2009) The Sorghum bicolor genome and the diversification of grasses. Nature 457(7229): 551-556.
38. Groenen MA, Archibald AL, Uenishi H, Tuggle CK, Takeuchi Y, et al. (2012) Analyses of pig genomes provide insight into porcine demography and evolution. Nature 491(7424): 393-398.
39. Schnable PS, Ware D, Fulton RS, Stein JC, Wei F, et al. (2009) The B73 maize genome: complexity, diversity, and dynamics. Science 326(5956): 1112-1115.
40. Zheng L, Benedict MQ, Cornel AJ, Collins FH, and Kafatos FC (1996) An Integrated Genetic Map of the African Human Malaria Vector Mosquito, Anopheles Gambiae. Genetics 143(2): 941–952.
41. Solignac M, Mougel F, Vautrin D, Monnerot M, and Cornuet J-M (2007) A third-generation microsatellite-based linkage map of the honey bee, Apis mellifera, and its comparison with the sequence-based physical map. Genome Biology 8(4): R66.
42. Singer T, Fan Y, Chang H-S, Zhu T, Hazen SP, et al. (2006) A High-Resolution Map of Arabidopsis Recombinant Inbred Lines by Whole-Genome Exon Array Hybridization. PLoS Genetics 2(9): e144.
43. Huo N, Garvin DF, You FM, McMahon S, Luo MC, et al. (2011) Comparison of a high-density genetic linkage map to genome features in the model grass Brachypodium distachyon. Theoretical and applied genetics 123(3): 455-464.
44. Yamamoto K, Nohata J, Kadono-Okuda K, Narukawa J, Sasanuma M, et al. (2008) A BAC-based integrated linkage map of the silkworm Bombyx mori. Genome Biology 9(1): R21.
45. Arias JA, Keehan M, Fisher P, Coppieters W, and Spelman R (2009) A high density linkage map of the bovine genome. BMC Genetics 10:18.
46. Ross JA, Koboldt DC, Staisch JE, Chamberlin HM, Gupta BP, et al. (2011) Caenorhabditis briggsae Recombinant Inbred Line Genotypes Reveal Inter-Strain Incompatibility and the Evolution of Recombination. PLoS Genetics 7(7): e1002174.
47. Yook K, Harris TW, Bieri T, Cabunoc A, Chan J, et al. (2012) WormBase 2012: more genomes, more data, new website. Nucleic acids research 40(D1): D735-D741.
48. Wong AK, Ruhe, A. L., Dumont, B. L., Robertson, K. R., Guerrero, G., Shull, S. M., … Neff, M. W. (2010). A Comprehensive Linkage Map of the Dog Genome. Genetics, 184(2), 595–605. doi:10.1534/genetics.109.106831
49. Slotte T, Hazzouri, KM, Stern D, Andolfatto P, and Wright SI (2012) Genetic architecture and adaptive significance of the selfing syndrome in Capsella. Evolution 66(5): 1360-1374.
50. Ren Y, Zhao H, Kou Q, Jiang J, Guo S, et al. (2012) A High Resolution Genetic Map Anchoring Scaffolds of the Sequenced Watermelon Genome. PLoS ONE 7(1): e29453.
51. Ollitrault P, Terol J, Chen C, Federici CT, Lotfy S, et al. (2012) A reference genetic map of C. clementina hort. ex Tan,; citrus evolution inferences from comparative mapping. BMC Genomics 13: 593.
52. Yang L, Koo DH, Li Y, Zhang X, Luan F, et al. (2012) Chromosome rearrangements during domestication of cucumber as revealed by high‐density genetic mapping and draft genome assembly. The Plant Journal 71(6): 895-906.
53. Song W, Li Y, Zhao Y, Liu Y, Niu Y, et al. (2012) Construction of a high-density microsatellite genetic linkage map and mapping of sexual and growth-related traits in half-smooth tongue sole (Cynoglossus semilaevis). PloS one 7(12): e52097.
54. Bradley KM, Breyer JP, Melville DB, Broman KW, Knapik EW, et al. (2011) An SNP-Based Linkage Map for Zebrafish Reveals Sex Determination Loci. G3: Genes|Genomes|Genetics 1(1): 3–9.
55. Comeron JM, Ratnappan R, and Bailin S (2012) The Many Landscapes of Recombination in Drosophila melanogaster. PLoS Genetics 8(10): e1002905.
56. McGaugh SE, Heil CSS, Manzano-Winkler B, Loewe L, Goldstein S, et al. (2012) Recombination Modulates How Selection Affects Linked Sites in Drosophila. PLoS Biology 10(11): e1001422.
57. Swinburne JE, Boursnell M, Hill G, Pettitt L, Allen T, et al. (2006) Single linkage group per chromosome genetic linkage map for the horse, based on two three-generation, full-sibling, crossbred horse reference families. Genomics 87(1): 1-29.
58. Kawakami T, Smeds L, Backström N, Husby A, Qvarnström A, et al. (2014) A high‐density linkage map enables a second‐generation collared flycatcher genome assembly and reveals the patterns of avian recombination rate variation and chromosomal evolution. Molecular ecology. 14: 4035-4058.
59. Groenen MAM, Wahlberg P, Foglio M, Cheng HH, Megens H-J, et al. (2009) A high-density SNP-based linkage map of the chicken genome reveals sequence features correlated with recombination rate. Genome Research, 19(3): 510–519.
60. Hyten DL, Choi IY, Song Q, Specht JE, Carter TE, et al. (2010) A high density integrated genetic linkage map of soybean and the development of a 1536 universal soy linkage panel for quantitative trait locus mapping. Crop science 50(3): 960-968.
61. Rong J, Abbey C, Bowers JE, Brubaker CL, Chang C, et al. (2004) A 3347-locus genetic recombination map of sequence-tagged sites reveals features of genome organization, transmission and evolution of cotton (Gossypium). Genetics 166(1): 389–417.
62. Kong A, Thorleifsson G, Gudbjartsson DF, Masson G, Sigurdsson A, et al. (2010) Fine-scale recombination rate differences between sexes, populations and individuals. Nature 467(7319): 1099-1103.
63. Amores A, Catchen J, Ferrara A, Fontenot Q, and Postlethwait JH (2011) Genome Evolution and Meiotic Maps by Massively Parallel DNA Sequencing: Spotted Gar, an Outgroup for the Teleost Genome Duplication. Genetics 188(4): 799–808.
64. Rogers J, Garcia R, Shelledy W, Kaplan J, Arya A, et al. (2006) An initial genetic linkage map of the rhesus macaque (Macaca mulatta) genome using human microsatellite loci. Genomics 87(1): 30-38.
65. Raveendran M, Harris RA, Milosavljevic A, Johnson Z, Shelledy W, et al. (2006) Designing new microsatellite markers for linkage and population genetic analyses in rhesus macaques and other nonhuman primates. Genomics 88(6): 706-710.
66. Mun J-H, Kim D-J, Choi H-K, Gish J, Debellé F, et al. (2006) Distribution of Microsatellites in the Genome of Medicago truncatula: A Resource of Genetic Markers That Integrate Genetic and Physical Maps. Genetics 172(4): 2541–2555.
67. Aslam ML, Bastiaansen JW, Crooijmans RP, Vereijken A, Megens HJ, et al. (2010) A SNP based linkage map of the turkey genome reveals multiple intrachromosomal rearrangements between the turkey and chicken genomes. BMC Genomics 11(1): 647.
68. Cox A, Ackert-Bicknell CL, Dumont BL, Ding Y, Bell JT, et al. (2009) A new standard genetic map for the laboratory mouse. Genetics 182(4): 1335-1344.
69. Spindel J, Wright M, Chen C, Cobb J, Gage J, et al. (2013) Bridging the genotyping gap: using genotyping by sequencing (GBS) to add high-density SNP markers and new value to traditional bi-parental mapping and breeding populations. Theoretical and Applied Genetics 126(11): 2699-2716.
70. Kimura T, Yoshida K, Shimada A, Jindo T, Sakaizumi M, et al. (2005) Genetic linkage map of medaka with polymerase chain reaction length polymorphisms. Gene 363: 24-31.
71. Crawford AM, Dodds KG, Ede AJ, Pierson CA, Montgomery GW, et al. (1995) An autosomal genetic linkage map of the sheep genome. Genetics 140(2): 703-724.
72. Maddox JF, Davies KP, Crawford AM, Hulme DJ, Vaiman D, et al. (2001) An Enhanced Linkage Map of the Sheep Genome Comprising More Than 1000 Loci. Genome Research 11(7): 1275–1289.
73. Rogers J, Mahaney MC, Witte SM, Nair S, Newman D, et al. (2000) A Genetic Linkage Map of the Baboon (Papio hamadryas) Genome Based on Human Microsatellite Polymorphisms. Genomics 67(3): 237-247.
74. Drost DR, Novaes E, Boaventura‐Novaes C, Benedict CI, Brown RS, et al. (2009) A microarray‐based genotyping and genetic mapping approach for highly heterozygous outcrossing species enables localization of a large fraction of the unassembled Populus trichocarpa genome sequence. The Plant Journal 58(6): 1054-1067.
75. Dirlewanger E, Graziano E, Joobeur T, Garriga-Calderé F, Cosson P, et al. (2004) Comparative mapping and marker-assisted selection in Rosaceae fruit crops. PNAS 101(26): 9891–9896.
76. Mace ES, Rami JF, Bouchet S, Klein PE, Klein RR, et al. (2009) A consensus genetic map of sorghum that integrates multiple component maps and high-throughput Diversity Array Technology (DArT) markers. BMC Plant Biology 9(1): 13.
77. Tortereau F, Servin B, Frantz L, Megens H-J, Milan D, et al. (2012) A high density recombination map of the pig reveals a correlation between sex-specific recombination and GC content. BMC Genomics 13: 586.
78. McMullen MD, Kresovich S, Villeda HS, Bradbury P, Li H, et al. (2009) Genetic properties of the maize nested association mapping population. Science 325(5941): 737-740.
79. Harpur BA, Kent CF, Molodtsova D, Lebon JM, Alqarni AS, et al. (2014) Population genomics of the honey bee reveals strong signatures of positive selection on worker traits. PNAS 111(7): 2614-2619.
80. Long Q, Rabanal FA, Meng D, Huber CD, Farlow A, et al. (2013) Massive genomic variation and strong selection in Arabidopsis thaliana lines from Sweden. Nat Genet 45(8): 884-890.
81. Xia Q, Guo Y, Zhang Z, Li D, Xuan Z, Li Z, et al. (2009) Complete resequencing of 40 genomes reveals domestication events and genes in silkworm (Bombyx). Science 326(5951): 433-436.
82. Kawahara-Miki R, Tsuda K, Shiwa Y, Arai-Kichise Y, Matsumoto T, et al. (2011) Whole-genome resequencing shows numerous genes with nonsynonymous SNPs in the Japanese native cattle Kuchinoshima-Ushi. BMC Genomics 12(1): 103.
83. Denver DR, Wilhelm LJ, Howe DK, Gafner K, Dolan PC, et al. (2012) Variation in base-substitution mutation in experimental and natural lineages of Caenorhabditis nematodes. Genome Biol. Evol. 4: 512-522.
84. Hillier LW, Marth GT, Quinlan AR, Dooling D, Fewell G, et al. (2008) Whole-genome sequencing and variant discovery in C. elegans. Nat methods 5(2): 183-188.
85. Albert FW, Somel M, Carneiro M, Aximu-Petri A, Halbwax M, et al. (2012) A comparison of brain gene expression levels in domesticated and wild animals. PLoS genetics 8(9): e1002962.
86. Lack J, Cardeno C, Crepeau M, Taylor W, Corbett-Detig R, et al. (2014) The Drosophila Genome Nexus: a population genomic resource of 605 Drosophila melanogaster genomes, including 197 genomes from a single ancestral range population. bioRxiv: 009886.
87. Orlando L, Ginolhac A, Zhang G, Froese D, Albrechtsen A, et al. (2013) Recalibrating Equus evolution using the genome sequence of an early Middle Pleistocene horse. Nature. 499: 74–78.
88. Nadachowska-Brzyska K, Burri R, Olason PI, Kawakami T, Smeds L, et al. (2013) Demographic divergence history of pied flycatcher and collared flycatcher inferred from whole-genome re-sequencing data. PLoS genetics 9(11): e1003942.
89. Fan WL, Ng CS, Chen CF, Lu MYJ, Chen YH, et al. (2013) Genome-wide patterns of genetic variation in two domestic chickens. Genome Biol. Evol. 5(7): 1376-1392.
90. Jones FC, Grabherr MG, Chan YF, Russell P, Mauceli E, et al. (2012). The genomic basis of adaptive evolution in threespine sticklebacks. Nature 484(7392): 55-61.
91. Lam HM, Xu X, Liu X, Chen W, Yang G, et al. (2010) Resequencing of 31 wild and cultivated soybean genomes identifies patterns of genetic diversity and selection. Nature genet 42(12): 1053-1059.
92. Page JT, Huynh MD, Liechty ZS, Grupp K, Stelly D, et al. (2013) Insights into the evolution of cotton diploids and polyploids from whole-genome re-sequencing. G3: Genes|Genomes|Genetics 3(10): 1809-1818.
93. Martin SH, Dasmahapatra KK, Nadeau NJ, Salazar C, Walters JR, et al. (2013) Genome-wide evidence for speciation with gene flow in Heliconius butterflies. Genome research 23(11): 1817-1828.
94. 1000 Genomes Project Consortium, Abecasis GR, Auton A, Brooks LD, DePristo MA, et al. (2012) An integrated map of genetic variation from 1,092 human genomes. Nature 491(7422): 56-65.
95. Yan G, Zhang G, Fang X, Zhang Y, Li C, et al. (2011) Genome sequencing and comparison of two nonhuman primate animal models, the cynomolgus and Chinese rhesus macaques. Nature biotechnology, 29(11): 1019-1023.
96. Aslam ML, Bastiaansen JW, Elferink MG, Megens HJ, Crooijmans RP, et al. (2012). Whole genome SNP discovery and analysis of genetic diversity in Turkey (Meleagris gallopavo). BMC genomics 13(1): 391.
97. Halligan DL, Kousathanas A, Ness RW, Harr B, Eöry L, et al. (2013) Contributions of protein-coding and regulatory change to adaptive molecular evolution in murid rodents. PLoS genetics 9(12): e1003995.
98. Huang X, Kurata N, Wei X, Wang ZX, Wang A, et al. (2012) A map of rice genome variation reveals the origin of cultivated rice. Nature 490(7421): 497-501.
99. Spivakov M, Auer TO, Peravali R, Dunham I, Dolle D, et al. (2013). Genomic and phenotypic characterisation of a wild Medaka population: Establishing an isogenic population genetic resource in fish. arXiv 1304.4515.
100. Slavov GT, DiFazio SP, Martin J, Schackwitz W, Muchero W, et al. (2012) Genome resequencing reveals multiscale geographic structure and extensive linkage disequilibrium in the forest tree Populus trichocarpa. New Phytologist, 196(3): 713-725.
101. Jia G, Huang X, Zhi H, Zhao Y, Zhao Q, et al. (2013) A haplotype map of genomic variations and genome-wide association studies of agronomic traits in foxtail millet (Setaria italica). Nat genet 45(8): 957-961.
102. Mace ES, Tai S, Gilding EK, Li Y, Prentis PJ, et al. (2013) Whole-genome sequencing reveals untapped genetic potential in Africa’s indigenous cereal crop sorghum. Nat communications, 4: 1-9.
103. Frantz LA, Schraiber JG, Madsen O, Megens HJ, Bosse M, et al. (2013) Genome sequencing reveals fine scale diversification and reticulation history during speciation in Sus. Genome biology 14(9): R107.
104. Hufford MB, Xu X, Van Heerwaarden J, Pyhäjärvi T, Chia JM, et al. (2012) Comparative population genomics of maize domestication and improvement. Nat genet 44(7): 808-811.
105. Thurmond, J., Goodman, J. L., Strelets, V. B., Attrill, H., Gramates, L. S., Marygold, S. J., … Baker, P. (2019). FlyBase 2.0: The next generation. Nucleic Acids Research, 47(D1), D759–D765.
106. Dudchenko, O., Batra, S. S., Omer, A. D., Nyquist, S. K., Hoeger, M., Durand, N. C., … Aiden, E. L. (2017). De novo assembly of the Aedes aegypti genome using Hi-C yields chromosome-length scaffolds. Science, 356(6333), 92–95.
107. Sato, S., Tabata, S., Hirakawa, H., Asamizu, E., Shirasawa, K., Isobe, S., … Gianese, G. (2012). The tomato genome sequence provides insights into fleshy fruit evolution. Nature, 485(7400), 635–641.
